# Supplementary material for: Siphliops gen. nov., a new genus of Baetidae (Ephemeroptera) from New Guinea
Source: Zookeys. 2026 Apr 16;1277:199–216. doi: 10.3897/zookeys.1277.185660 (PMC13107134; doi:10.3897/zookeys.1277.185660)
Supplement: XML Treatment for Siphliops [file zookeys.1277.185660-treatment1.xml]

<!DOCTYPE tp:taxon-treatment
  PUBLIC "-//TaxonX//DTD Taxonomic Treatment Publishing DTD v0 20100105//EN" "tax-treatment-NSO.dtd">
<tp:taxon-treatment xmlns:tp="http://www.plazi.org/taxpub"><tp:treatment-meta><kwd-group><label>Taxon classification</label><kwd>
              <named-content content-type="kingdom">Animalia</named-content>
            </kwd><kwd>
              <named-content content-type="order">Ephemeroptera</named-content>
            </kwd><kwd>
              <named-content content-type="family">Baetidae</named-content>
            </kwd></kwd-group><mixed-citation publication-type="journal"><person-group><name><surname>Kaltenbach</surname><given-names>Thomas</given-names></name><name><surname>Kluge</surname><given-names>Nikita J.</given-names></name><name><surname>Bláha</surname><given-names>Martin</given-names></name><name><surname>Patoka</surname><given-names>Jiří</given-names></name><name><surname>Gattolliat</surname><given-names>Jean-Luc</given-names></name></person-group><article-title><italic><tp:taxon-name><tp:taxon-name-part taxon-name-part-type="genus" reg="Siphliops">Siphliops</tp:taxon-name-part></tp:taxon-name></italic> gen. nov., a new genus of <tp:taxon-name><tp:taxon-name-part taxon-name-part-type="family" reg="Baetidae">Baetidae</tp:taxon-name-part></tp:taxon-name> (<tp:taxon-name><tp:taxon-name-part taxon-name-part-type="order" reg="Ephemeroptera">Ephemeroptera</tp:taxon-name-part></tp:taxon-name>) from New Guinea</article-title><source>Zookeys</source><day>16</day><month>04</month><year>2026</year><volume>1277</volume><fpage>199</fpage><lpage>216</lpage><pub-id pub-id-type="doi">10.3897/zookeys.1277.185660</pub-id></mixed-citation></tp:treatment-meta><tp:nomenclature><tp:taxon-name><object-id xmlns:xlink="http://www.w3.org/1999/xlink" content-type="arpha" xlink:type="simple">7FC4271D-288F-58F6-B973-F5B45372CCE3</object-id>
            <tp:taxon-name-part taxon-name-part-type="genus" reg="Siphliops">Siphliops</tp:taxon-name-part>
            <object-id xmlns:xlink="http://www.w3.org/1999/xlink" content-type="zoobank" xlink:type="simple">https://zoobank.org/831F7465-0011-4966-8DCF-F28BA399474E</object-id>
          </tp:taxon-name><tp:taxon-status xmlns:xlink="http://www.w3.org/1999/xlink" xlink:type="simple">gen. nov.</tp:taxon-status><xref ref-type="fig" rid="F1">Figs 1</xref><xref ref-type="fig" rid="F2">, 2</xref><xref ref-type="fig" rid="F3">, 3</xref><xref ref-type="fig" rid="F4">, 4</xref><xref ref-type="fig" rid="F5">, 5</xref><xref ref-type="fig" rid="F6">, 6</xref><xref ref-type="fig" rid="F7">, 7</xref><xref ref-type="fig" rid="F8">, 8</xref></tp:nomenclature><tp:treatment-sec sec-type="Type species" id="SECID0EDMAC"><title>Type species.</title><p><italic><tp:taxon-name>
                <tp:taxon-name-part taxon-name-part-type="genus" reg="Siphliops">Siphliops</tp:taxon-name-part> <tp:taxon-name-part taxon-name-part-type="species" reg="extenso">extenso</tp:taxon-name-part></tp:taxon-name></italic> gen. nov. et sp. nov., by present designation.</p><fig id="F1" position="float" orientation="portrait"><object-id xmlns:xlink="http://www.w3.org/1999/xlink" content-type="doi" xlink:type="simple">10.3897/zookeys.1277.185660.figure1</object-id><object-id xmlns:xlink="http://www.w3.org/1999/xlink" content-type="arpha" xlink:type="simple">D550B9A0-4325-57D7-BD53-0BE7713F9901</object-id><label>Figure 1.</label><caption><p><italic><tp:taxon-name>
                    <tp:taxon-name-part taxon-name-part-type="genus" reg="Siphliops">Siphliops</tp:taxon-name-part> <tp:taxon-name-part taxon-name-part-type="species" reg="extenso">extenso</tp:taxon-name-part></tp:taxon-name></italic> gen. nov. et sp. nov., larva, habitus. <bold>a</bold>. Female, dorsal view (arrows: posterolateral extension of tergum IX); <bold>b</bold>. Male, dorsal view; <bold>c</bold>. Male, lateral view; <bold>d</bold>. Male, ventral view; <bold>e</bold>. Abdominal terga VIII–X (arrows: posterolateral extension of tergum IX) <bold>f</bold> mouthparts (arrows: paraglossae). Scale bars: 1 mm.</p></caption><graphic xmlns:xlink="http://www.w3.org/1999/xlink" xlink:href="zookeys-1277-199_article-185660__-g001.jpg" id="oo_1597660.jpg" position="float" orientation="portrait" xlink:type="simple"><uri content-type="original_file" xlink:type="simple">https://binary.pensoft.net/fig/1597660</uri></graphic></fig></tp:treatment-sec><tp:treatment-sec sec-type="Diagnosis" id="SECID0EZNAC"><title>Diagnosis.</title><p><bold><italic>Larva</italic></bold>. The following combination of characters distinguishes <italic><tp:taxon-name><tp:taxon-name-part taxon-name-part-type="genus" reg="Siphliops">Siphliops</tp:taxon-name-part></tp:taxon-name></italic> gen. nov. from all other genera of <tp:taxon-name><tp:taxon-name-part taxon-name-part-type="family" reg="Baetidae">Baetidae</tp:taxon-name-part></tp:taxon-name>: frons with carina-like elevation (Fig. <xref ref-type="fig" rid="F2">2d</xref>); both mandibles with incisors and kinetodontium fused up to apex, without setae between prostheca and mola (Fig. <xref ref-type="fig" rid="F4">4d, e</xref>); labium with glossae and paraglossae spread, glossae much shorter than paraglossae (Fig. <xref ref-type="fig" rid="F3">3e</xref>); labial palp segment II with distolateral protuberance (Fig. <xref ref-type="fig" rid="F3">3f</xref>); femur with dense row of long, pointed setae at outer margin (Fig. <xref ref-type="fig" rid="F5">5a–c</xref>); tibia with dense row of long, robust, pointed setae on outer, anterior side (Fig. <xref ref-type="fig" rid="F4">4a, b, f</xref>); claw markedly broadened in basal 2/3, tapering finger-like in distal 1/3, with single row of denticles (Fig. <xref ref-type="fig" rid="F5">5j</xref>); posterolateral corners of abdominal tergum IX with acute prolongation (Figs <xref ref-type="fig" rid="F1">1a, e</xref>, <xref ref-type="fig" rid="F6">6a, c</xref>); cerci and paracercus well developed, with dense, long swimming setae, in cerci limited to basal half (Fig. <xref ref-type="fig" rid="F4">4f</xref>); subimaginal gonostyli developing under cuticle of male last instar larva folded in “<italic><tp:taxon-name><tp:taxon-name-part taxon-name-part-type="genus" reg="Labiobaetis">Labiobaetis</tp:taxon-name-part></tp:taxon-name></italic>-type” (Fig. <xref ref-type="fig" rid="F2">2e, f</xref>; <xref ref-type="bibr" rid="B17">Kluge 2004</xref>: 99).</p><fig id="F2" position="float" orientation="portrait"><object-id xmlns:xlink="http://www.w3.org/1999/xlink" content-type="doi" xlink:type="simple">10.3897/zookeys.1277.185660.figure2</object-id><object-id xmlns:xlink="http://www.w3.org/1999/xlink" content-type="arpha" xlink:type="simple">C2E6AFC0-ED65-5B56-9AF4-519959560EDE</object-id><label>Figure 2.</label><caption><p><italic><tp:taxon-name>
                    <tp:taxon-name-part taxon-name-part-type="genus" reg="Siphliops">Siphliops</tp:taxon-name-part> <tp:taxon-name-part taxon-name-part-type="species" reg="extenso">extenso</tp:taxon-name-part></tp:taxon-name></italic> gen. nov. et sp. nov., larva. <bold>a</bold>. Dorsal view, hypodermic colour; <bold>b</bold>. Ventral view, hypodermic colour. <bold>c</bold>. Male, developing turban eye; <bold>d</bold>. Male head; <bold>e, f</bold>. Subimaginal gonostylus developing under larval cuticle (premature male larva; usg: unistyliger, gs1–gs3: segments of gonostylus). Scale bars: 100 µm (<bold>d</bold>); 10 µm (<bold>e</bold>).</p></caption><graphic xmlns:xlink="http://www.w3.org/1999/xlink" xlink:href="zookeys-1277-199_article-185660__-g002.jpg" id="oo_1597661.jpg" position="float" orientation="portrait" xlink:type="simple"><uri content-type="original_file" xlink:type="simple">https://binary.pensoft.net/fig/1597661</uri></graphic></fig><fig id="F3" position="float" orientation="portrait"><object-id xmlns:xlink="http://www.w3.org/1999/xlink" content-type="doi" xlink:type="simple">10.3897/zookeys.1277.185660.figure3</object-id><object-id xmlns:xlink="http://www.w3.org/1999/xlink" content-type="arpha" xlink:type="simple">429F7851-F04F-5CFE-B1D0-1E8969616CDC</object-id><label>Figure 3.</label><caption><p><italic><tp:taxon-name>
                    <tp:taxon-name-part taxon-name-part-type="genus" reg="Siphliops">Siphliops</tp:taxon-name-part> <tp:taxon-name-part taxon-name-part-type="species" reg="extenso">extenso</tp:taxon-name-part></tp:taxon-name></italic> gen. nov. et sp. nov., larva. <bold>a</bold>. Labrum; <bold>b</bold>. Labrum, distal section, dorsal focus; <bold>c</bold>. Labrum, distal section, ventral focus; <bold>d</bold>. Hypopharynx and superlinguae; <bold>e</bold>. Labium; <bold>f</bold>. Labial palp; <bold>g</bold>. Glossa, paraglossa; <bold>h</bold>. Paraglossa, apical section. Scale bars: 50 µm (<bold>e</bold>); 20 µm (<bold>a, d</bold>); 10 µm (<bold>b, c, h</bold>).</p></caption><graphic xmlns:xlink="http://www.w3.org/1999/xlink" xlink:href="zookeys-1277-199_article-185660__-g003.jpg" id="oo_1597662.jpg" position="float" orientation="portrait" xlink:type="simple"><uri content-type="original_file" xlink:type="simple">https://binary.pensoft.net/fig/1597662</uri></graphic></fig><fig id="F4" position="float" orientation="portrait"><object-id xmlns:xlink="http://www.w3.org/1999/xlink" content-type="doi" xlink:type="simple">10.3897/zookeys.1277.185660.figure4</object-id><object-id xmlns:xlink="http://www.w3.org/1999/xlink" content-type="arpha" xlink:type="simple">4E52F6A8-5A1E-50DE-A589-870D50572729</object-id><label>Figure 4.</label><caption><p><italic><tp:taxon-name>
                    <tp:taxon-name-part taxon-name-part-type="genus" reg="Siphliops">Siphliops</tp:taxon-name-part> <tp:taxon-name-part taxon-name-part-type="species" reg="extenso">extenso</tp:taxon-name-part></tp:taxon-name></italic> gen. nov. et sp. nov., larva. <bold>a</bold>. Maxilla; <bold>b</bold>. Maxillary palp; <bold>c</bold>. maxilla, apical section (ds 1, 2, 3: denti-seta 1, 2, 3); <bold>d</bold>. Right mandible; <bold>e</bold>. Left mandible; <bold>f</bold>. Caudalii; <bold>g</bold>. Paracercus, section; <bold>h</bold>. Cercus, section. Scale bars: 100 µm (<bold>f</bold>); 50 µm (<bold>a</bold>); 20 µm (<bold>d, e</bold>); 10 µm (<bold>b, c, g, h</bold>).</p></caption><graphic xmlns:xlink="http://www.w3.org/1999/xlink" xlink:href="zookeys-1277-199_article-185660__-g004.jpg" id="oo_1597655.jpg" position="float" orientation="portrait" xlink:type="simple"><uri content-type="original_file" xlink:type="simple">https://binary.pensoft.net/fig/1597655</uri></graphic></fig><fig id="F5" position="float" orientation="portrait"><object-id xmlns:xlink="http://www.w3.org/1999/xlink" content-type="doi" xlink:type="simple">10.3897/zookeys.1277.185660.figure5</object-id><object-id xmlns:xlink="http://www.w3.org/1999/xlink" content-type="arpha" xlink:type="simple">5BFD6B22-58E1-505A-91A8-292A573F76D1</object-id><label>Figure 5.</label><caption><p><italic><tp:taxon-name>
                    <tp:taxon-name-part taxon-name-part-type="genus" reg="Siphliops">Siphliops</tp:taxon-name-part> <tp:taxon-name-part taxon-name-part-type="species" reg="extenso">extenso</tp:taxon-name-part></tp:taxon-name></italic> gen. nov. et sp. nov., larva. <bold>a</bold>. Fore leg; <bold>b</bold>. Hind leg; <bold>c</bold>. Fore femur, outer margin; <bold>d</bold>. Fore femur, inner margin; <bold>e</bold>. Middle femur, inner margin; <bold>f</bold>. Fore tibia, anterior side; <bold>g</bold>. Fore tibia, inner margin; <bold>h</bold>. Hind tarsus, outer margin; <bold>i</bold>. Hind tarsus, inner margin; <bold>j</bold>. Fore claw; <bold>k</bold>. Middle coxa. Scale bars: 50 µm (<bold>a</bold>); 10 µm (<bold>c–k</bold>).</p></caption><graphic xmlns:xlink="http://www.w3.org/1999/xlink" xlink:href="zookeys-1277-199_article-185660__-g005.jpg" id="oo_1597656.jpg" position="float" orientation="portrait" xlink:type="simple"><uri content-type="original_file" xlink:type="simple">https://binary.pensoft.net/fig/1597656</uri></graphic></fig></tp:treatment-sec><tp:treatment-sec sec-type="Description" id="SECID0EXFAE"><title>Description.</title><p><bold><italic>Larva</italic></bold> (Figs <xref ref-type="fig" rid="F1">1</xref>, <xref ref-type="fig" rid="F2">2</xref>, <xref ref-type="fig" rid="F3">3</xref>, <xref ref-type="fig" rid="F4">4</xref>, <xref ref-type="fig" rid="F5">5</xref>, <xref ref-type="fig" rid="F6">6</xref>).</p><p><bold><italic>Head</italic></bold> (Fig. <xref ref-type="fig" rid="F2">2d</xref>). Frons with carina-like elevation between base of antennae.</p><p><bold><italic>Labrum</italic></bold> (Fig. <xref ref-type="fig" rid="F3">3a–c</xref>). Subrectangular, much wider than long. Distal margin with medial emargination and small process. Dorsally with pair of long, simple, sub-median setae, and few long, simple, submarginal setae.</p><p><bold><italic>Right mandible</italic></bold> (Fig. <xref ref-type="fig" rid="F4">4d</xref>). Incisor and kinetodontium fused till apex; incisor and kinetodontium with apically rounded denticles; inner margin of innermost denticle of kinetodontium with row of thin setae; prostheca stick-like, distally widened, and denticulate.</p><p><bold><italic>Left mandible</italic></bold> (Fig. <xref ref-type="fig" rid="F4">4e</xref>). Incisor and kinetodontium fused till apex; incisor and kinetodontium with apically rounded denticles; prostheca robust, distally denticulate and with short, comb-like structure.</p><p><bold><italic>Hypopharynx</italic></bold> (Fig. <xref ref-type="fig" rid="F3">3d</xref>). Apex of lingua with well-developed bunch of spine-like setae.</p><p><bold><italic>Maxilla</italic></bold> (Fig. <xref ref-type="fig" rid="F4">4a–c</xref>). Apically with three slender, pointed canines and three denti-setae; distal denti-seta tooth-like, bent in same direction as canines; other denti-setae far separated, slender, bifid, and pectinate; maxillary palp with two segments, apex rounded.</p><p><bold><italic>Labium</italic></bold> (Fig. <xref ref-type="fig" rid="F3">3e–h</xref>). Glossae and paraglossae spread. Glossae much shorter than paraglossae, basally broad, narrowing toward middle, distal half finger-like; inner margin with one long, spine-like seta in apical area; outer margin with row of long, spine-like setae in apical area; on apex with three long, spine-like, pectinate setae; ventral surface with numerous medium to long fine, simple scattered setae. Paraglossae basally and medially wide, narrowing distally; inner margin slightly concave; outer margin strongly convex; apex with three rows of long, robust, distally pectinate setae; dorsally with row of long, spine-like setae near inner margin. Labial palp with three segments, segment II with well-developed, distomedial thumb-like protuberance.</p><p><bold><italic>Thorax</italic>. <italic>Hind protoptera</italic></bold> absent.</p><p><bold><italic>Legs</italic></bold> (Fig. <xref ref-type="fig" rid="F5">5a–k</xref>). <bold><italic>Coxa</italic></bold> with few spine-like setae, similar to setae along inner margin of femur. <bold><italic>Femur</italic></bold>. Outer margin with dense row of long, spine-like, pointed setae; with stout, pointed setae along inner margin; femoral patch absent on all legs. <bold><italic>Tibia</italic></bold> with dense row of long, robust, pointed setae on outer, anterior side; with short to medium, spine-like setae on and along inner margin. <bold><italic>Tarsus</italic></bold>. Outer margin with row of medium, spine-like setae; inner margin with row of short to medium, spine-like setae, increasing in length distally, distalmost seta much longer than other setae. <bold><italic>Claw</italic></bold> broadened in basal 2/3, finger-like in distal 1/3, with single row of denticles.</p><p><bold><italic>Abdomen</italic>. <italic>Terga</italic></bold> (Fig. <xref ref-type="fig" rid="F6">6a–c</xref>). Posterior margins with triangular, pointed spines. Tergum IX distolaterally with acute prolongation.</p><fig id="F6" position="float" orientation="portrait"><object-id xmlns:xlink="http://www.w3.org/1999/xlink" content-type="doi" xlink:type="simple">10.3897/zookeys.1277.185660.figure6</object-id><object-id xmlns:xlink="http://www.w3.org/1999/xlink" content-type="arpha" xlink:type="simple">6D1654DD-284B-5AE5-B980-EC1A74741A6B</object-id><label>Figure 6.</label><caption><p><italic><tp:taxon-name>
                    <tp:taxon-name-part taxon-name-part-type="genus" reg="Siphliops">Siphliops</tp:taxon-name-part> <tp:taxon-name-part taxon-name-part-type="species" reg="extenso">extenso</tp:taxon-name-part></tp:taxon-name></italic> gen. nov. et sp. nov., larva. <bold>a</bold>. Abdomen (arrows: posterolateral extension of tergum IX); <bold>b</bold>. Abdominal terga; <bold>c</bold>. Posterolateral extension of abdominal tergum IX; <bold>d</bold>. Paraproct; <bold>e</bold>. Tergalius IV; <bold>f</bold>. Tergalius IV, margin; <bold>g</bold>. Tergalius VII. Scale bars: 100 µm (<bold>a</bold>); 50 µm (<bold>e, g</bold>); 10 µm (<bold>b–d, f</bold>).</p></caption><graphic xmlns:xlink="http://www.w3.org/1999/xlink" xlink:href="zookeys-1277-199_article-185660__-g006.jpg" id="oo_1597657.jpg" position="float" orientation="portrait" xlink:type="simple"><uri content-type="original_file" xlink:type="simple">https://binary.pensoft.net/fig/1597657</uri></graphic></fig><p><bold><italic>Tergalii</italic></bold> (Fig. <xref ref-type="fig" rid="F6">6e–g</xref>). Consisting of one lamella; present on segments II–VII.</p><p><bold><italic>Caudalii</italic></bold> (Fig. <xref ref-type="fig" rid="F3">3f</xref>). Paracercus well developed; paracercus and cerci with dense, long swimming setae, in cerci limited to basal half.</p><p><bold><italic>Paraproct</italic></bold> (Fig. <xref ref-type="fig" rid="F6">6d</xref>). Posterior margin with stout spines, not produced apically. Cercotractor with numerous, small, marginal spines.</p><p><bold><italic>Larval protogonostyli</italic></bold> (Fig. <xref ref-type="fig" rid="F2">2e, f</xref>). Based on the investigation of one premature male larva, subimaginal gonostyli developing under cuticle are folded in “<italic><tp:taxon-name><tp:taxon-name-part taxon-name-part-type="genus" reg="Labiobaetis">Labiobaetis</tp:taxon-name-part></tp:taxon-name></italic>-type”: segments II and III directed medially and slightly bent, most caudal point belongs to segment II.</p><p><bold>Male subimago</bold> (Fig. <xref ref-type="fig" rid="F7">7</xref>).</p><fig id="F7" position="float" orientation="portrait"><object-id xmlns:xlink="http://www.w3.org/1999/xlink" content-type="doi" xlink:type="simple">10.3897/zookeys.1277.185660.figure7</object-id><object-id xmlns:xlink="http://www.w3.org/1999/xlink" content-type="arpha" xlink:type="simple">D1052F53-7F56-593B-9A19-E13D75A58389</object-id><label>Figure 7.</label><caption><p><italic><tp:taxon-name>
                    <tp:taxon-name-part taxon-name-part-type="genus" reg="Siphliops">Siphliops</tp:taxon-name-part> <tp:taxon-name-part taxon-name-part-type="species" reg="extenso">extenso</tp:taxon-name-part></tp:taxon-name></italic> gen. nov. et sp. nov., male subimago. <bold>a</bold>. Fore wing; <bold>b</bold>. Fore leg; <bold>c</bold>. Hind leg; <bold>d</bold>. Hind tarsus; <bold>e</bold>. Mesonotum; <bold>f</bold>. Genitalia.</p></caption><graphic xmlns:xlink="http://www.w3.org/1999/xlink" xlink:href="zookeys-1277-199_article-185660__-g007.jpg" id="oo_1597658.jpg" position="float" orientation="portrait" xlink:type="simple"><uri content-type="original_file" xlink:type="simple">https://binary.pensoft.net/fig/1597658</uri></graphic></fig><p><bold><italic>Thorax</italic></bold>. Forewings with double intercalary veins; tarsal segments of all legs of both sexes covered with blunt microlepides (Fig. <xref ref-type="fig" rid="F7">7d</xref>). <bold><italic>Hind wings</italic></bold> absent.</p></tp:treatment-sec><tp:treatment-sec sec-type="Etymology" id="SECID0EKPAE"><title>Etymology.</title><p><italic>Siphliops</italic> is an arbitrary combination of <italic>Siphl</italic>-, with reference to the genus <italic><tp:taxon-name><tp:taxon-name-part taxon-name-part-type="genus" reg="Siphlonurus">Siphlonurus</tp:taxon-name-part></tp:taxon-name></italic> Eaton, 1868 (<tp:taxon-name><tp:taxon-name-part taxon-name-part-type="family" reg="Siphlonuridae">Siphlonuridae</tp:taxon-name-part></tp:taxon-name>), which has a similar abdomen with posterolateral extensions, and the Greek -<italic>iops</italic> (minnow), with reference to <tp:taxon-name><tp:taxon-name-part taxon-name-part-type="family" reg="Baetidae">Baetidae</tp:taxon-name-part></tp:taxon-name>, which look and move like small fishes. Gender is masculine.</p></tp:treatment-sec><tp:treatment-sec sec-type="Distribution" id="SECID0EJQAE"><title>Distribution</title><p><bold>(Fig. <xref ref-type="fig" rid="F8">8</xref>)</bold>. New Guinea.</p><fig id="F8" position="float" orientation="portrait"><object-id xmlns:xlink="http://www.w3.org/1999/xlink" content-type="doi" xlink:type="simple">10.3897/zookeys.1277.185660.figure8</object-id><object-id xmlns:xlink="http://www.w3.org/1999/xlink" content-type="arpha" xlink:type="simple">B7E91000-0F4C-5025-AC66-198016172632</object-id><label>Figure 8.</label><caption><p><italic><tp:taxon-name>
                    <tp:taxon-name-part taxon-name-part-type="genus" reg="Siphliops">Siphliops</tp:taxon-name-part> <tp:taxon-name-part taxon-name-part-type="species" reg="extenso">extenso</tp:taxon-name-part></tp:taxon-name></italic> gen. nov. et sp. nov., distribution.</p></caption><graphic xmlns:xlink="http://www.w3.org/1999/xlink" xlink:href="zookeys-1277-199_article-185660__-g008.jpg" id="oo_1597659.jpg" position="float" orientation="portrait" xlink:type="simple"><uri content-type="original_file" xlink:type="simple">https://binary.pensoft.net/fig/1597659</uri></graphic></fig></tp:treatment-sec><ref-list><ref id="B17"><mixed-citation xmlns:xlink="http://www.w3.org/1999/xlink" xlink:type="simple">Kluge NJ (2004) The phylogenetic system of <tp:taxon-name><tp:taxon-name-part taxon-name-part-type="order">Ephemeroptera</tp:taxon-name-part></tp:taxon-name>. Academic Publishers, Dordrecht, 1–442. <ext-link xlink:type="simple" xlink:href="10.1007/978-94-007-0872-3" ext-link-type="doi">https://doi.org/10.1007/978-94-007-0872-3</ext-link></mixed-citation></ref></ref-list></tp:taxon-treatment>
