# Supplementary material for: Siphliops gen. nov., a new genus of Baetidae (Ephemeroptera) from New Guinea
Source: Zookeys. 2026 Apr 16;1277:199–216. doi: 10.3897/zookeys.1277.185660 (PMC13107134; doi:10.3897/zookeys.1277.185660)
Supplement: XML Treatment for Siphliops extenso [file zookeys.1277.185660-treatment2.xml]

<!DOCTYPE tp:taxon-treatment
  PUBLIC "-//TaxonX//DTD Taxonomic Treatment Publishing DTD v0 20100105//EN" "tax-treatment-NSO.dtd">
<tp:taxon-treatment xmlns:tp="http://www.plazi.org/taxpub"><tp:treatment-meta><kwd-group><label>Taxon classification</label><kwd>
              <named-content content-type="kingdom">Animalia</named-content>
            </kwd><kwd>
              <named-content content-type="order">Ephemeroptera</named-content>
            </kwd><kwd>
              <named-content content-type="family">Baetidae</named-content>
            </kwd></kwd-group><mixed-citation publication-type="journal"><person-group><name><surname>Kaltenbach</surname><given-names>Thomas</given-names></name><name><surname>Kluge</surname><given-names>Nikita J.</given-names></name><name><surname>Bláha</surname><given-names>Martin</given-names></name><name><surname>Patoka</surname><given-names>Jiří</given-names></name><name><surname>Gattolliat</surname><given-names>Jean-Luc</given-names></name></person-group><article-title><italic><tp:taxon-name><tp:taxon-name-part taxon-name-part-type="genus" reg="Siphliops">Siphliops</tp:taxon-name-part></tp:taxon-name></italic> gen. nov., a new genus of <tp:taxon-name><tp:taxon-name-part taxon-name-part-type="family" reg="Baetidae">Baetidae</tp:taxon-name-part></tp:taxon-name> (<tp:taxon-name><tp:taxon-name-part taxon-name-part-type="order" reg="Ephemeroptera">Ephemeroptera</tp:taxon-name-part></tp:taxon-name>) from New Guinea</article-title><source>Zookeys</source><day>16</day><month>04</month><year>2026</year><volume>1277</volume><fpage>199</fpage><lpage>216</lpage><pub-id pub-id-type="doi">10.3897/zookeys.1277.185660</pub-id></mixed-citation></tp:treatment-meta><tp:nomenclature><tp:taxon-name><object-id xmlns:xlink="http://www.w3.org/1999/xlink" content-type="arpha" xlink:type="simple">D684A970-8448-59BE-9F43-1E4A14427BB0</object-id>
            <tp:taxon-name-part taxon-name-part-type="genus" reg="Siphliops">Siphliops</tp:taxon-name-part>
            <tp:taxon-name-part taxon-name-part-type="species" reg="extenso">extenso</tp:taxon-name-part>
            <object-id xmlns:xlink="http://www.w3.org/1999/xlink" content-type="zoobank" xlink:type="simple">https://zoobank.org/3EF65073-325C-49C1-AB5D-2566FB596FE6</object-id>
          </tp:taxon-name><tp:taxon-authority>gen. nov. et</tp:taxon-authority><tp:taxon-status xmlns:xlink="http://www.w3.org/1999/xlink" xlink:type="simple">sp. nov.</tp:taxon-status><xref ref-type="fig" rid="F1">Figs 1</xref><xref ref-type="fig" rid="F2">, 2</xref><xref ref-type="fig" rid="F3">, 3</xref><xref ref-type="fig" rid="F4">, 4</xref><xref ref-type="fig" rid="F5">, 5</xref><xref ref-type="fig" rid="F6">, 6</xref><xref ref-type="fig" rid="F7">, 7</xref><xref ref-type="fig" rid="F8">, 8</xref></tp:nomenclature><tp:treatment-sec sec-type="Type material" id="SECID0ESTAE"><title>Type material.</title><p><bold><italic>Holotype</italic></bold>. Indonesia • female larva; Highland Papua Prov., Wamena; <named-content xmlns:xlink="http://www.w3.org/1999/xlink" content-type="dwc:verbatimCoordinates" xlink:type="simple"><named-content content-type="geo-json" specific-use="{&#34;type&#34;:&#34;Point&#34;,&#34;coordinates&#34;:[138.930278,-4.110556]}" id="NCID0EAUAE" xlink:type="simple">04°06'38"S, 138°55'49"E</named-content></named-content>; 1650 m; 27. vii. 2015; leg. S. Niderer; on slide; GBIFCH01221843; <abbrev xmlns:xlink="http://www.w3.org/1999/xlink" content-type="institution" xlink:title="Muséum cantonal des Sciences Naturelles, Lausanne (Switzerland)" id="ABBRID0EEUAE" xlink:type="simple">MZL</abbrev>. <bold><italic>Paratypes</italic></bold>. 23 larvae; same data as holotype; 6 on slides; GBIFCH01221829, GBIFCH01221844, GBIFCH01221845 (protogonostyli); GBIFCH01221846 (abdominal sterna), GBIFCH01588927 (GenBank <ext-link xmlns:xlink="http://www.w3.org/1999/xlink" xlink:type="simple" xlink:href="PX697239" ext-link-type="gen">PX697239</ext-link>), GBIFCH01588928 (GenBank <ext-link xmlns:xlink="http://www.w3.org/1999/xlink" xlink:type="simple" xlink:href="PX697240" ext-link-type="gen">PX697240</ext-link>); <abbrev xmlns:xlink="http://www.w3.org/1999/xlink" content-type="institution" xlink:title="Muséum cantonal des Sciences Naturelles, Lausanne (Switzerland)" id="ABBRID0EWUAE" xlink:type="simple">MZL</abbrev>; 17 in alcohol; GBIFCH01581945, GBIFCH01581946, GBIFCH01582033, GBIFCH01582034, GBIFCH01582066, GBIFCH01588929 (GenBank <ext-link xmlns:xlink="http://www.w3.org/1999/xlink" xlink:type="simple" xlink:href="PX697241" ext-link-type="gen">PX697241</ext-link>); <abbrev xmlns:xlink="http://www.w3.org/1999/xlink" content-type="institution" xlink:title="Muséum cantonal des Sciences Naturelles, Lausanne (Switzerland)" id="ABBRID0EAVAE" xlink:type="simple">MZL</abbrev> • 1 L-S♂ (on slide), 1 L/S♀(on slide), 4 larvae (in alcohol); Highland Papua Prov., Baliem valley, Wamena, river Elagaima, 15–19. viii.2012, leg. N. Kluge &amp; L. Sheyko; <abbrev xmlns:xlink="http://www.w3.org/1999/xlink" content-type="institution" xlink:title="Saint-Petersburg State University (Russia)" id="ABBRID0EFVAE" xlink:type="simple">SPbU</abbrev>.</p></tp:treatment-sec><tp:treatment-sec sec-type="Description" id="SECID0EKVAE"><title>Description.</title><p><bold><italic>Larva</italic></bold> (Figs <xref ref-type="fig" rid="F1">1</xref>, <xref ref-type="fig" rid="F2">2</xref>, <xref ref-type="fig" rid="F3">3</xref>, <xref ref-type="fig" rid="F4">4</xref>, <xref ref-type="fig" rid="F5">5</xref>, <xref ref-type="fig" rid="F6">6</xref>). Body length 4.5–5.8 mm. Cerci ~0.9 × body length, paracercus ~0.5 × body length.</p><p><bold><italic>Cuticular colouration</italic></bold> (Fig. <xref ref-type="fig" rid="F1">1a–d</xref>). Head, thorax and abdomen dorsally brown, mesonotum darker, pronotum darker along anterior margin. Head, thorax and abdomen ventrally light brown. Legs light brown, apex of femur, tarsus, and claw darker. Caudalii light brown.</p><p><bold><italic><tp:taxon-name>
                  <tp:taxon-name-part taxon-name-part-type="genus" reg="Hypodermic">Hypodermic</tp:taxon-name-part> <tp:taxon-name-part taxon-name-part-type="species" reg="colouration">colouration</tp:taxon-name-part></tp:taxon-name></italic></bold>. Dorsally and ventrally dark brown as in Fig. <xref ref-type="fig" rid="F2">2a, b</xref>.</p><p><bold><italic>Head</italic></bold> (Fig. <xref ref-type="fig" rid="F2">2d</xref>). Frons with carina-like elevation.</p><p><bold><italic>Antenna</italic></bold>. Length ~1.5 × head length.</p><p><bold><italic>Labrum</italic></bold> (Fig. <xref ref-type="fig" rid="F3">3a–c</xref>). Subrectangular, length ~0.6 × maximum width. Distal margin almost straight, medially with nearly V-shaped emargination and small process. Dorsally with pair of sub-median setae and two long, simple, submarginal setae on each side; fine, simple setae scattered on surface. Ventral margin with dense row of long, flattened, apically slightly bent setae.</p><p><bold><italic>Right mandible</italic></bold> (Fig. <xref ref-type="fig" rid="F4">4d</xref>). Incisor with four denticles, outermost denticle shorter and turned ventrally; kinetodontium with five denticles, innermost denticle with row of fine, simple setae on lateral margin. Prostheca stick-like, apically widened, and denticulate, leaned against kinetodontium. Margin between prostheca and mola almost straight, with row of minute denticles. Tuft of setae on proximal corner of mola present.</p><p><bold><italic>Left mandible</italic></bold> (Fig. <xref ref-type="fig" rid="F4">4e</xref>). Incisor with five denticles, outermost denticle shorter and turned ventrally; kinetodontium with three denticles. Prostheca robust stick-like, apically widened, denticulate and with short, comb-like structure. Margin between prostheca and mola slightly concave. Tuft of setae on proximal corner of mola absent.</p><p><bold><italic>Hypopharynx and superlinguae</italic></bold> (Fig. <xref ref-type="fig" rid="F3">3d</xref>). Lingua shorter than superlinguae, apically with well-developed, broad bunch of spine-like setae. Superlinguae distally rounded; lateral margins rounded; fine, long, simple setae along distal margin.</p><p><bold><italic>Maxilla</italic></bold> (Fig. <xref ref-type="fig" rid="F4">4a–c</xref>). Galea-lacinia ventrally with two simple setae just proximad of canines. Medially with one pectinate, spine-like seta, and row of four simple setae. Maxillary palp longer than galea-lacinia; palp segment II subequal in length to segment I, conspicuously thinner than segment I, apex rounded; setae on maxillary palp fine, simple, scattered over surface of segments I and II.</p><p><bold><italic>Labium</italic></bold> (Fig. <xref ref-type="fig" rid="F3">3e–h</xref>). Glossae bent toward middle, inner margin with one long, spine-like seta in apical area; apex with three long, robust, spine-like, pectinate setae; outer margin with six or seven long, spine-like setae in apical area; paraglossae wide, narrowing distally; inner margin slightly concave; outer margin strongly convex; apex with three rows of long, robust, distally pectinate setae, proceeding on ventral surface; dorsally with row of three long, spine-like setae near inner margin. Labial palp with segment I 0.7 × length of segments II and III combined. Segment II with well-developed, thumb-like, rounded, distolateral protuberance, dorsally with one spine-like seta near distal outer margin. Segment III oblong, outer margin convex; length ~1.4 × maximal width; at base ~0.6 × as wide as maximal width of segment II; ventral surface with short, spine-like, simple setae and short, fine, simple setae.</p><p><bold><italic>Thorax</italic>. <italic>Hind protoptera</italic></bold> absent.</p><p><bold><italic>Legs</italic></bold> (Fig. <xref ref-type="fig" rid="F5">5a–k</xref>). Ratio of leg segments (femur, tibia, tarsus, claw): fore leg 1.2:1.0:0.4:0.2, middle leg 1.1:1.0:0.4:0.1, and hind leg 1.2:1.0:0.4:0.2. <bold><italic>Coxa</italic></bold> with few spine-like setae, similar to setae along inner margin of femur. <bold><italic>Femur</italic></bold>. Length of fore femur ~3 × maximum width, middle and hind femur slenderer. Outer margin with dense row of long, spine-like, pointed setae; with stout, pointed setae along inner margin (more and larger setae on fore leg, fewer and smaller on middle and hind legs); femoral patch absent on all legs. <bold><italic>Tibia</italic></bold> with dense row of long, robust, pointed setae on outer, anterior side; with short to medium-length, spine-like setae on and along inner margin. Patella-tibial suture present on all legs, on basal half. <bold><italic>Tarsus</italic></bold>. Outer margin with row of medium, spine-like setae; inner margin with row of short to medium-length, curved, spine-like setae, increasing in length distally, distalmost seta much longer than other setae. <bold><italic>Claw</italic></bold> much broader in basal 2/3, finger-like in distal 1/3, with single row of seven or eight denticles.</p><p><bold><italic>Abdomen</italic>. <italic>Terga</italic></bold> (Fig. <xref ref-type="fig" rid="F6">6a–c</xref>). Surface without scale bases; with scattered micropores, especially in lateral parts. Posterior margin of terga: I smooth, without spines; II–X with triangular, pointed spines, narrower and longer toward X; row of spines on tergum IX interrupted in middle part behind bases of submedian setae. Posterolateral corners of abdominal tergum IX with acute prolongation.</p><p><bold><italic>Sterna</italic></bold>. Posterior margins of sterna smooth, without spines.</p><p><bold><italic>Tergalii</italic></bold> (Fig. <xref ref-type="fig" rid="F6">6e–g</xref>). Present on abdominal segments II–VII; tergalii III–V oblique oval, II, VI and VII oblong. Tracheation not visible. Margin with small denticles intercalating short, fine, simple setae; costal and anal margins brown.</p><p><bold><italic>Paraproct</italic></bold> (Fig. <xref ref-type="fig" rid="F6">6d</xref>). Posterior margin with ~5 stout spines. Cercotractor with numerous, marginal, apically split spines.</p><p><bold><italic>Caudalii</italic></bold> (Fig. <xref ref-type="fig" rid="F4">4f–h</xref>). Cerci and paracercus with densely packed, long swimming setae; distal half of cerci without swimming setae.</p><p><bold><italic>Pose of subimaginal gonostyli under cuticle</italic></bold> (Fig. <xref ref-type="fig" rid="F2">2e, f</xref>). Based on one premature male larva, subimaginal gonostyli developing under cuticle folded in “<italic><tp:taxon-name><tp:taxon-name-part taxon-name-part-type="genus" reg="Labiobaetis">Labiobaetis</tp:taxon-name-part></tp:taxon-name></italic>-type”: segments II and III directed medially and slightly bent, most caudal point belongs to segment II.</p><p><bold>Male subimago</bold> (Fig. <xref ref-type="fig" rid="F7">7</xref>). Fore wing length 5 mm.</p><p><bold><italic>Head</italic></bold> brown. Antennal scape and pedicel brown, flagellum ochre. Turbinate eyes cylindrical, not widened distally, with round facetted surfaces; in last instar larva area with large facets limited to central part of facetted surface (Fig. <xref ref-type="fig" rid="F2">2c</xref>). In subimaginal stage, height of turbinate eye less than its width; facetted surface dull reddish brown, stem brownish with ochre, with lighter ring bordering facetted surface.</p><p><bold><italic>Thorax</italic></bold>. Subimaginal cuticle with brown and colourless areas, mesonotum brown (Fig. <xref ref-type="fig" rid="F7">7e</xref>); imaginal cuticle ochre-brown, equally dark on dorsal, ventral, and lateral surfaces.</p><p><bold><italic>Fore wings</italic></bold> with subimaginal cuticle evenly brown (Fig. <xref ref-type="fig" rid="F7">7a</xref>) due to brown rings surrounding base of each microtrichium.</p><p><bold><italic>Hind wings</italic></bold> absent.</p><p><bold><italic>Legs</italic></bold> (Fig. <xref ref-type="fig" rid="F7">7b–d</xref>). Subimaginal cuticle mostly ochre with dark-brown microtrichia; femur with brownish outer side and area near apex; tibia with dark-brown markings near base and on inner-apical corner; tarsomeres with dark-brown distal borders. Hypodermis mostly ochre, with reddish-brown apex of femur. In both sexes, tarsus of middle and hind legs relatively short, with two long apical spines (on initial 2<sup>nd</sup> and 3<sup>rd</sup> tarsomeres); fore tarsus of female (examined in larva ready to moult) with two long apical spines on 2<sup>nd</sup> and 3<sup>rd</sup> tarsomeres. On all legs of both sexes subimaginal cuticle of last tarsal segment covered with blunt microlepides, each with one or two small points; on other tarsomeres subimaginal cuticle covered with blunt microlepides (Fig. <xref ref-type="fig" rid="F7">7d</xref>).</p><p><bold><italic>Abdomen</italic></bold>. Subimaginal cuticle mostly ochre with dark-brown microtrichia. Hypodermis with dark-brown hypodermal <tp:taxon-name><tp:taxon-name-part taxon-name-part-type="genus" reg="Hypodermic"/><tp:taxon-name-part taxon-name-part-type="species">colouration</tp:taxon-name-part></tp:taxon-name> as in mature larva (as in Fig. <xref ref-type="fig" rid="F2">2a, b</xref>), all abdominal terga nearly uniformly dark brown with lateral margins lighter ochre; abdominal sterna mostly brown with lateral and median parts lighter ochre.</p><p><bold><italic>Gonostyli</italic></bold>. Judging from the undeveloped genitalia of the examined specimen, distal segments of gonostyli are relatively long (Fig. <xref ref-type="fig" rid="F7">7f</xref>).</p><p><bold>Imago</bold>. Unknown.</p><p><bold>Egg</bold>. Unknown.</p></tp:treatment-sec><tp:treatment-sec sec-type="Etymology" id="SECID0E1AAG"><title>Etymology.</title><p>The specific epithet refers to the conspicuous posterolateral, acute extensions of abdominal tergum IX.</p></tp:treatment-sec><tp:treatment-sec sec-type="Distribution" id="SECID0E6AAG"><title>Distribution.</title><p>New Guinea (Fig. <xref ref-type="fig" rid="F8">8</xref>).</p></tp:treatment-sec><tp:treatment-sec sec-type="Genetics" id="SECID0EJBAG"><title>Genetics.</title><p>The three <abbrev xmlns:xlink="http://www.w3.org/1999/xlink" xlink:title="mitochondrial gene cytochrome oxidase subunit 1" id="ABBRID0EPBAG" xlink:type="simple">COI</abbrev> sequences obtained from specimens of <italic><tp:taxon-name><tp:taxon-name-part taxon-name-part-type="genus" reg="Siphliops">Siphliops</tp:taxon-name-part> <tp:taxon-name-part taxon-name-part-type="species" reg="extenso">extenso</tp:taxon-name-part></tp:taxon-name></italic> gen. nov. et sp. nov. from the same location share the same haplotype (<abbrev xmlns:xlink="http://www.w3.org/1999/xlink" xlink:title="Kimura 2-parameter distances" id="ABBRID0E5BAG" xlink:type="simple">K2P</abbrev> 0%), as it is expected in such a case.</p></tp:treatment-sec><tp:treatment-sec><!--Section generated to contain objects referenced in tp:taxon-treatment.--><fig id="F1" position="float" orientation="portrait"><object-id xmlns:xlink="http://www.w3.org/1999/xlink" content-type="doi" xlink:type="simple">10.3897/zookeys.1277.185660.figure1</object-id><object-id xmlns:xlink="http://www.w3.org/1999/xlink" content-type="arpha" xlink:type="simple">D550B9A0-4325-57D7-BD53-0BE7713F9901</object-id><label>Figure 1.</label><caption><p><italic><tp:taxon-name>
                    <tp:taxon-name-part taxon-name-part-type="genus" reg="Siphliops">Siphliops</tp:taxon-name-part> <tp:taxon-name-part taxon-name-part-type="species" reg="extenso">extenso</tp:taxon-name-part></tp:taxon-name></italic> gen. nov. et sp. nov., larva, habitus. <bold>a</bold>. Female, dorsal view (arrows: posterolateral extension of tergum IX); <bold>b</bold>. Male, dorsal view; <bold>c</bold>. Male, lateral view; <bold>d</bold>. Male, ventral view; <bold>e</bold>. Abdominal terga VIII–X (arrows: posterolateral extension of tergum IX) <bold>f</bold> mouthparts (arrows: paraglossae). Scale bars: 1 mm.</p></caption><graphic xmlns:xlink="http://www.w3.org/1999/xlink" xlink:href="zookeys-1277-199_article-185660__-g001.jpg" id="oo_1597660.jpg" position="float" orientation="portrait" xlink:type="simple"><uri content-type="original_file" xlink:type="simple">https://binary.pensoft.net/fig/1597660</uri></graphic></fig><fig id="F2" position="float" orientation="portrait"><object-id xmlns:xlink="http://www.w3.org/1999/xlink" content-type="doi" xlink:type="simple">10.3897/zookeys.1277.185660.figure2</object-id><object-id xmlns:xlink="http://www.w3.org/1999/xlink" content-type="arpha" xlink:type="simple">C2E6AFC0-ED65-5B56-9AF4-519959560EDE</object-id><label>Figure 2.</label><caption><p><italic><tp:taxon-name>
                    <tp:taxon-name-part taxon-name-part-type="genus" reg="Siphliops">Siphliops</tp:taxon-name-part> <tp:taxon-name-part taxon-name-part-type="species" reg="extenso">extenso</tp:taxon-name-part></tp:taxon-name></italic> gen. nov. et sp. nov., larva. <bold>a</bold>. Dorsal view, hypodermic colour; <bold>b</bold>. Ventral view, hypodermic colour. <bold>c</bold>. Male, developing turban eye; <bold>d</bold>. Male head; <bold>e, f</bold>. Subimaginal gonostylus developing under larval cuticle (premature male larva; usg: unistyliger, gs1–gs3: segments of gonostylus). Scale bars: 100 µm (<bold>d</bold>); 10 µm (<bold>e</bold>).</p></caption><graphic xmlns:xlink="http://www.w3.org/1999/xlink" xlink:href="zookeys-1277-199_article-185660__-g002.jpg" id="oo_1597661.jpg" position="float" orientation="portrait" xlink:type="simple"><uri content-type="original_file" xlink:type="simple">https://binary.pensoft.net/fig/1597661</uri></graphic></fig><fig id="F3" position="float" orientation="portrait"><object-id xmlns:xlink="http://www.w3.org/1999/xlink" content-type="doi" xlink:type="simple">10.3897/zookeys.1277.185660.figure3</object-id><object-id xmlns:xlink="http://www.w3.org/1999/xlink" content-type="arpha" xlink:type="simple">429F7851-F04F-5CFE-B1D0-1E8969616CDC</object-id><label>Figure 3.</label><caption><p><italic><tp:taxon-name>
                    <tp:taxon-name-part taxon-name-part-type="genus" reg="Siphliops">Siphliops</tp:taxon-name-part> <tp:taxon-name-part taxon-name-part-type="species" reg="extenso">extenso</tp:taxon-name-part></tp:taxon-name></italic> gen. nov. et sp. nov., larva. <bold>a</bold>. Labrum; <bold>b</bold>. Labrum, distal section, dorsal focus; <bold>c</bold>. Labrum, distal section, ventral focus; <bold>d</bold>. Hypopharynx and superlinguae; <bold>e</bold>. Labium; <bold>f</bold>. Labial palp; <bold>g</bold>. Glossa, paraglossa; <bold>h</bold>. Paraglossa, apical section. Scale bars: 50 µm (<bold>e</bold>); 20 µm (<bold>a, d</bold>); 10 µm (<bold>b, c, h</bold>).</p></caption><graphic xmlns:xlink="http://www.w3.org/1999/xlink" xlink:href="zookeys-1277-199_article-185660__-g003.jpg" id="oo_1597662.jpg" position="float" orientation="portrait" xlink:type="simple"><uri content-type="original_file" xlink:type="simple">https://binary.pensoft.net/fig/1597662</uri></graphic></fig><fig id="F4" position="float" orientation="portrait"><object-id xmlns:xlink="http://www.w3.org/1999/xlink" content-type="doi" xlink:type="simple">10.3897/zookeys.1277.185660.figure4</object-id><object-id xmlns:xlink="http://www.w3.org/1999/xlink" content-type="arpha" xlink:type="simple">4E52F6A8-5A1E-50DE-A589-870D50572729</object-id><label>Figure 4.</label><caption><p><italic><tp:taxon-name>
                    <tp:taxon-name-part taxon-name-part-type="genus" reg="Siphliops">Siphliops</tp:taxon-name-part> <tp:taxon-name-part taxon-name-part-type="species" reg="extenso">extenso</tp:taxon-name-part></tp:taxon-name></italic> gen. nov. et sp. nov., larva. <bold>a</bold>. Maxilla; <bold>b</bold>. Maxillary palp; <bold>c</bold>. maxilla, apical section (ds 1, 2, 3: denti-seta 1, 2, 3); <bold>d</bold>. Right mandible; <bold>e</bold>. Left mandible; <bold>f</bold>. Caudalii; <bold>g</bold>. Paracercus, section; <bold>h</bold>. Cercus, section. Scale bars: 100 µm (<bold>f</bold>); 50 µm (<bold>a</bold>); 20 µm (<bold>d, e</bold>); 10 µm (<bold>b, c, g, h</bold>).</p></caption><graphic xmlns:xlink="http://www.w3.org/1999/xlink" xlink:href="zookeys-1277-199_article-185660__-g004.jpg" id="oo_1597655.jpg" position="float" orientation="portrait" xlink:type="simple"><uri content-type="original_file" xlink:type="simple">https://binary.pensoft.net/fig/1597655</uri></graphic></fig><fig id="F5" position="float" orientation="portrait"><object-id xmlns:xlink="http://www.w3.org/1999/xlink" content-type="doi" xlink:type="simple">10.3897/zookeys.1277.185660.figure5</object-id><object-id xmlns:xlink="http://www.w3.org/1999/xlink" content-type="arpha" xlink:type="simple">5BFD6B22-58E1-505A-91A8-292A573F76D1</object-id><label>Figure 5.</label><caption><p><italic><tp:taxon-name>
                    <tp:taxon-name-part taxon-name-part-type="genus" reg="Siphliops">Siphliops</tp:taxon-name-part> <tp:taxon-name-part taxon-name-part-type="species" reg="extenso">extenso</tp:taxon-name-part></tp:taxon-name></italic> gen. nov. et sp. nov., larva. <bold>a</bold>. Fore leg; <bold>b</bold>. Hind leg; <bold>c</bold>. Fore femur, outer margin; <bold>d</bold>. Fore femur, inner margin; <bold>e</bold>. Middle femur, inner margin; <bold>f</bold>. Fore tibia, anterior side; <bold>g</bold>. Fore tibia, inner margin; <bold>h</bold>. Hind tarsus, outer margin; <bold>i</bold>. Hind tarsus, inner margin; <bold>j</bold>. Fore claw; <bold>k</bold>. Middle coxa. Scale bars: 50 µm (<bold>a</bold>); 10 µm (<bold>c–k</bold>).</p></caption><graphic xmlns:xlink="http://www.w3.org/1999/xlink" xlink:href="zookeys-1277-199_article-185660__-g005.jpg" id="oo_1597656.jpg" position="float" orientation="portrait" xlink:type="simple"><uri content-type="original_file" xlink:type="simple">https://binary.pensoft.net/fig/1597656</uri></graphic></fig><fig id="F6" position="float" orientation="portrait"><object-id xmlns:xlink="http://www.w3.org/1999/xlink" content-type="doi" xlink:type="simple">10.3897/zookeys.1277.185660.figure6</object-id><object-id xmlns:xlink="http://www.w3.org/1999/xlink" content-type="arpha" xlink:type="simple">6D1654DD-284B-5AE5-B980-EC1A74741A6B</object-id><label>Figure 6.</label><caption><p><italic><tp:taxon-name>
                    <tp:taxon-name-part taxon-name-part-type="genus" reg="Siphliops">Siphliops</tp:taxon-name-part> <tp:taxon-name-part taxon-name-part-type="species" reg="extenso">extenso</tp:taxon-name-part></tp:taxon-name></italic> gen. nov. et sp. nov., larva. <bold>a</bold>. Abdomen (arrows: posterolateral extension of tergum IX); <bold>b</bold>. Abdominal terga; <bold>c</bold>. Posterolateral extension of abdominal tergum IX; <bold>d</bold>. Paraproct; <bold>e</bold>. Tergalius IV; <bold>f</bold>. Tergalius IV, margin; <bold>g</bold>. Tergalius VII. Scale bars: 100 µm (<bold>a</bold>); 50 µm (<bold>e, g</bold>); 10 µm (<bold>b–d, f</bold>).</p></caption><graphic xmlns:xlink="http://www.w3.org/1999/xlink" xlink:href="zookeys-1277-199_article-185660__-g006.jpg" id="oo_1597657.jpg" position="float" orientation="portrait" xlink:type="simple"><uri content-type="original_file" xlink:type="simple">https://binary.pensoft.net/fig/1597657</uri></graphic></fig><fig id="F7" position="float" orientation="portrait"><object-id xmlns:xlink="http://www.w3.org/1999/xlink" content-type="doi" xlink:type="simple">10.3897/zookeys.1277.185660.figure7</object-id><object-id xmlns:xlink="http://www.w3.org/1999/xlink" content-type="arpha" xlink:type="simple">D1052F53-7F56-593B-9A19-E13D75A58389</object-id><label>Figure 7.</label><caption><p><italic><tp:taxon-name>
                    <tp:taxon-name-part taxon-name-part-type="genus" reg="Siphliops">Siphliops</tp:taxon-name-part> <tp:taxon-name-part taxon-name-part-type="species" reg="extenso">extenso</tp:taxon-name-part></tp:taxon-name></italic> gen. nov. et sp. nov., male subimago. <bold>a</bold>. Fore wing; <bold>b</bold>. Fore leg; <bold>c</bold>. Hind leg; <bold>d</bold>. Hind tarsus; <bold>e</bold>. Mesonotum; <bold>f</bold>. Genitalia.</p></caption><graphic xmlns:xlink="http://www.w3.org/1999/xlink" xlink:href="zookeys-1277-199_article-185660__-g007.jpg" id="oo_1597658.jpg" position="float" orientation="portrait" xlink:type="simple"><uri content-type="original_file" xlink:type="simple">https://binary.pensoft.net/fig/1597658</uri></graphic></fig><fig id="F8" position="float" orientation="portrait"><object-id xmlns:xlink="http://www.w3.org/1999/xlink" content-type="doi" xlink:type="simple">10.3897/zookeys.1277.185660.figure8</object-id><object-id xmlns:xlink="http://www.w3.org/1999/xlink" content-type="arpha" xlink:type="simple">B7E91000-0F4C-5025-AC66-198016172632</object-id><label>Figure 8.</label><caption><p><italic><tp:taxon-name>
                    <tp:taxon-name-part taxon-name-part-type="genus" reg="Siphliops">Siphliops</tp:taxon-name-part> <tp:taxon-name-part taxon-name-part-type="species" reg="extenso">extenso</tp:taxon-name-part></tp:taxon-name></italic> gen. nov. et sp. nov., distribution.</p></caption><graphic xmlns:xlink="http://www.w3.org/1999/xlink" xlink:href="zookeys-1277-199_article-185660__-g008.jpg" id="oo_1597659.jpg" position="float" orientation="portrait" xlink:type="simple"><uri content-type="original_file" xlink:type="simple">https://binary.pensoft.net/fig/1597659</uri></graphic></fig></tp:treatment-sec></tp:taxon-treatment>
